# Supplementary material for: The pathogenic mechanisms of Tilletia horrida as revealed by comparative and functional genomics
Source: Sci Rep. 2018 Oct 18;8:15413. doi: 10.1038/s41598-018-33752-w (PMC6194002; doi:10.1038/s41598-018-33752-w)
Supplement: Supplementary file 2 — supplementary dataset 1 [file 41598_2018_33752_MOESM2_ESM.xlsx]

## Sheet: supplementary Dataset 1
Supplementary Dataset 1 Carbohydrate-degrading enzymes in T.horrida and other fungi arranged by glycoside hydrolase family
GH family	T.horrida	L. bicolor	M.grisea	M.lini	M.laricis-populina	P. graminis	P. striformis	R.solani	S. commune	S. reilianum	S. scitamineum	U. hordei	U. maydis	U.virens
GH0	11	27	25	16	28	22	22	19	44	9	10	8	10	15
GH1	14	6	7	6	4	3	5	4	8	8	4	8	4	5
GH10	1	1	16	6	7	8	7	7	16	6	4	6	6	7
GH100	23	1	0	6	0	0	1	0	0	0	0	4	0	0
GH101	0	0	2	0	0	1	1	0	0	0	0	0	0	0
GH103	1	1	1	1	1	1	1	1	1	1	1	1	1	0
GH104	0	0	0	0	0	0	1	0	0	0	0	0	0	0
GH105	2	10	5	5	5	2	3	5	11	2	2	2	2	2
GH106	0	0	1	0	0	0	0	0	0	0	0	0	0	0
GH109	2	4	6	0	2	2	1	2	5	6	6	3	6	2
GH11	0	0	5	0	0	0	0	0	2	0	1	1	1	2
GH114	2	0	1	0	0	0	0	0	1	0	0	0	0	0
GH115	0	0	3	0	0	0	0	2	3	1	2	1	1	0
GH117	0	0	1	0	0	0	0	0	1	1	1	0	2	0
GH119	0	0	0	0	0	0	0	1	0	0	0	0	0	0
GH12	1	5	4	3	10	3	3	1	2	1	0	1	2	2
GH123	0	0	0	0	0	0	0	0	1	0	0	0	0	0
GH125	0	1	11	1	1	0	1	1	3	2	3	1	2	4
GH128	7	11	7	1	1	2	2	4	6	5	5	5	5	8
GH13	76	60	56	61	35	36	46	60	55	24	34	138	32	28
GH130	0	2	1	1	1	2	0	1	5	1	1	2	1	1
GH131	0	1	6	4	8	4	7	2	2	0	0	0	0	0
GH132	1	2	4	1	1	2	3	1	1	1	1	1	1	5
GH133	5	7	5	5	5	7	5	4	6	5	5	5	5	5
GH134	0	1	5	0	0	1	1	2	1	0	0	0	0	2
GH135	9	10	16	9	8	9	9	6	19	13	11	10	14	8
GH15	1	2	8	3	3	3	3	4	3	1	1	2	2	3
GH16	58	50	40	41	18	17	23	22	45	28	28	99	34	32
GH17	18	24	25	23	22	20	28	14	27	22	20	20	22	21
GH18	83	195	120	108	99	101	112	114	139	74	78	78	78	102
GH19	6	16	10	7	7	8	11	10	9	7	7	8	7	7
GH2	5	7	22	13	17	26	0	12	16	6	8	6	8	11
GH20	9	14	15	11	13	14	12	4	12	13	12	12	14	11
GH23	1	15	5	5	4	4	4	4	6	3	2	2	2	3
GH24	4	4	1	0	0	0	1	0	1	0	0	0	1	1
GH25	2	6	8	1	3	0	1	11	2	1	1	2	1	4
GH26	0	1	1	9	12	11	15	0	2	2	2	2	1	0
GH27	2	4	12	13	15	21	21	4	6	5	3	3	4	2
GH28	50	16	11	51	14	8	14	16	12	9	12	133	11	16
GH29	1	4	6	0	5	3	3	3	7	2	2	1	2	5
GH3	11	23	32	9	8	5	6	29	55	10	11	9	9	15
GH30	7	79	23	4	3	5	10	7	27	9	8	6	9	7
GH31	5	20	11	5	10	5	9	10	8	8	8	8	8	9
GH32	3	6	14	7	9	8	7	3	4	8	6	8	9	10
GH33	1	3	11	2	0	3	3	4	4	2	2	1	1	7
GH35	2	5	1	2	3	2	2	10	8	2	2	2	2	2
GH36	17	24	21	22	23	33	27	21	27	20	18	18	20	21
GH37	1	3	2	3	5	3	2	3	3	2	2	2	2	1
GH38	79	9	5	51	4	6	11	3	5	3	6	143	9	5
GH39	1	4	8	1	0	1	0	1	5	1	0	1	1	0
GH4	8	8	31	6	4	9	7	3	14	12	14	13	15	20
GH42	0	0	0	0	0	0	0	0	0	1	1	1	1	0
GH43	21	27	72	22	43	18	22	28	61	21	16	19	25	20
GH44	0	0	0	0	1	1	1	0	0	0	0	0	0	0
GH45	6	0	3	1	2	1	3	1	2	4	4	4	5	1
GH46	0	4	0	0	0	0	0	1	1	0	0	0	0	0
GH47	19	37	25	20	39	30	36	14	31	27	22	20	21	23
GH5	24	41	57	35	47	52	58	44	49	25	24	23	27	19
GH51	0	0	3	2	3	0	0	3	2	3	5	3	2	0
GH53	0	2	1	0	0	0	0	0	1	0	0	0	0	0
GH54	0	0	1	0	0	0	0	0	3	1	1	0	0	0
GH55	8	13	17	2	2	2	3	2	4	4	6	4	4	15
GH59	0	0	0	0	0	0	0	1	0	0	0	0	0	0
GH6	0	1	3	0	1	0	0	3	2	0	0	0	0	0
GH62	0	1	4	0	0	0	0	1	3	1	1	1	1	1
GH63	1	1	2	1	1	1	2	1	1	1	1	1	1	1
GH64	0	0	2	0	0	0	0	0	1	0	0	0	0	2
GH65	3	4	3	4	5	6	7	1	6	2	2	2	2	5
GH67	0	0	1	0	0	0	0	0	0	0	0	0	0	0
GH68	0	1	2	0	0	0	0	0	0	1	0	0	0	0
GH7	0	0	7	7	8	8	11	5	2	0	0	0	0	0
GH70	1	2	2	0	0	0	2	0	0	0	0	0	0	3
GH71	7	14	16	7	11	9	10	4	13	5	5	4	5	13
GH72	1	8	7	2	2	3	2	4	2	3	3	3	2	10
GH73	5	89	8	7	7	7	6	45	17	8	7	8	8	9
GH74	0	0	3	1	1	0	0	3	1	1	1	1	0	1
GH75	1	14	9	0	1	0	0	2	4	0	0	0	2	5
GH76	11	10	24	8	9	13	8	9	26	14	11	9	13	15
GH77	0	0	0	0	0	0	0	0	0	0	0	0	0	1
GH78	9	17	57	9	27	11	15	12	44	17	16	14	17	21
GH79	9	27	47	9	26	10	14	14	43	16	15	13	16	19
GH8	2	0	0	0	0	0	0	0	0	1	1	1	1	0
GH81	0	1	3	2	2	1	1	0	2	0	0	0	0	1
GH84	1	2	5	2	1	2	2	1	2	1	1	1	1	4
GH85	3	2	3	1	3	2	2	0	2	2	2	2	2	1
GH88	1	4	1	0	1	0	0	10	2	0	0	0	0	0
GH89	0	0	2	1	1	1	1	0	0	1	1	1	1	2
GH9	2	2	2	1	4	3	1	7	1	2	2	3	4	2
GH92	8	13	27	7	10	14	15	11	34	15	12	11	13	13
GH93	6	5	15	4	6	9	9	6	16	8	10	8	9	6
GH94	0	0	1	0	0	0	0	0	0	0	0	0	0	0
GH95	4	3	11	2	2	2	2	6	10	3	3	3	3	4
GH97	0	0	1	0	0	0	0	1	3	0	0	0	0	0
GH99	1	2	2	2	1	1	1	1	2	2	2	1	1	3
