# Supplementary material for: The pathogenic mechanisms of Tilletia horrida as revealed by comparative and functional genomics
Source: Sci Rep. 2018 Oct 18;8:15413. doi: 10.1038/s41598-018-33752-w (PMC6194002; doi:10.1038/s41598-018-33752-w)
Supplement: Supplementary file 3 — supplementary dataset 2 [file 41598_2018_33752_MOESM3_ESM.xlsx]

## Sheet: Sheet1
Supplementary Dataset 1 The SNP of two pathogen effectors in six T. horrida strains.
gene id	start	end	ref	mut	variation_type	GZ-102	HN-145	JS-058	SN-92	XJ-121	CN-079	structure_type
smut_5844	196426	196426	T	C	SNP	0|0	0|0	0|0	1|1	0|0	0|0	upstream;downstream
smut_5844	196524	196524	G	A	SNP	0|0	0|0	0|0	1|1	0|0	0|0	upstream;downstream
smut_5844	196531	196531	A	C	SNP	1|1	0|0	0|0	0|0	0|0	0|0	upstream;downstream
smut_5844	196581	196581	A	G	SNP	0|0	0|0	0|0	0|0	1|1	0|0	upstream;downstream
smut_5844	196606	196606	G	A	SNP	0|0	0|0	0|0	1|1	0|0	0|0	upstream;downstream
smut_5844	196624	196624	T	C	SNP	1|1	1|1	1|1	0|0	1|1	1|1	upstream;downstream
smut_5844	196654	196654	G	A	SNP	1|1	0|0	0|0	0|0	0|0	0|0	upstream;downstream
smut_5844	196988	196988	G	T	SNP	0|0	1|1	1|1	1|1	0|0	1|1	upstream;downstream
smut_5844	197095	197095	G	C	SNP	1|1	0|0	1|1	1|1	1|1	1|1	upstream;downstream
smut_5844	197278	197278	G	C	SNP	1|1	0|0	0|0	0|0	0|0	0|0	upstream;downstream
smut_5844	197285	197285	C	T	SNP	0|0	0|0	1|1	0|0	0|0	0|0	upstream;downstream
smut_5844	197332	197332	C	T	SNP	1|1	0|0	0|0	0|0	0|0	1|1	upstream;downstream
smut_5844	197366	197366	C	G	SNP	0|0	0|0	0|0	0|0	0|0	1|1	upstream;downstream
smut_5844	197384	197384	A	C	SNP	0|0	0|0	0|0	0|0	0|0	1|1	upstream;downstream
smut_5844	197412	197412	A	G	SNP	0|0	0|0	0|0	0|0	1|1	0|0	upstream;downstream
smut_5844	197524	197524	A	T	SNP	1|1	1|1	1|1	1|1	1|1	1|1	upstream;downstream
smut_2965	663268	663268	G	A	SNP	1|1	0|0	0|1	0|0	0|0	0|0	upstream;downstream
smut_2965	663296	663296	T	C	SNP	1|1	1|1	1|1	1|1	1|1	1|1	upstream;downstream
smut_2965	663352	663352	T	A	SNP	0|0	0|1	0|1	0|0	0|0	0|0	upstream;downstream
smut_2965	663362	663362	C	T	SNP	0|0	0|1	0|1	0|0	1|1	0|0	upstream;downstream
smut_2965	663370	663370	G	C	SNP	0|0	0|0	0|1	0|0	1|1	0|0	upstream;downstream
smut_2965	663431	663431	A	G	SNP	1|1	1|1	1|1	1|1	1|1	1|1	upstream;downstream
smut_2965	663453	663453	C	T	SNP	1|1	0|1	0|1	1|1	0|0	1|1	upstream;downstream
smut_2965	663488	663488	-	TACA	Insertion	0|0	0|0	0|1	0|0	0|0	0|0	upstream;downstream
smut_2965	663571	663571	C	T	SNP	0|0	0|0	0|0	1|1	0|0	0|0	exonic
smut_2965	663607	663607	C	-	Deletion	0|0	0|1	0|0	1|1	0|0	0|0	intronic
smut_2965	663660	663660	A	C	SNP	0|0	0|0	0|0	0|0	1|1	0|0	intronic
smut_2965	663731	663731	T	C	SNP	1|1	0|1	0|0	0|0	0|0	1|1	exonic
smut_2965	663839	663839	-	G	Insertion	1|1	0|0	0|0	0|0	0|0	1|1	intronic
smut_2965	663852	663852	-	TACA	Insertion	0|0	0|0	0|0	1|1	0|0	0|0	intronic
smut_2965	663895	663895	-	CCT	Insertion	0|0	0|0	1|1	0|0	0|0	0|0	downstream
smut_2965	663928	663928	A	G	SNP	0|0	0|0	0|0	1|1	1|1	0|0	downstream
smut_2965	663937	663937	G	T	SNP	0|0	0|1	0|0	0|0	0|0	1|1	downstream
smut_2965	664011	664011	T	C	SNP	1|1	0|0	0|0	0|0	0|0	0|0	downstream
smut_2965	664041	664041	G	C	SNP	0|0	0|0	1|1	0|0	0|0	0|0	downstream
smut_2965	664084	664084	T	C	SNP	0|0	0|0	0|0	1|1	0|0	0|0	downstream
smut_2965	664156	664156	T	A	SNP	1|1	0|0	0|0	0|0	0|0	0|0	downstream
smut_2965	664186	664186	T	C	SNP	0|0	0|0	1|1	0|0	1|1	0|0	downstream
smut_2965	664240	664240	T	C	SNP	0|0	0|0	0|0	1|1	0|0	0|0	downstream
smut_2965	664243	664243	T	C	SNP	0|0	0|0	1|1	0|0	0|0	0|0	downstream
smut_2965	664300	664300	T	C	SNP	0|0	0|1	0|0	0|0	0|0	1|1	exonic
smut_2965	664462	664462	C	T	SNP	0|0	0|0	0|0	1|1	0|0	0|0	exonic
smut_2965	664478	664478	T	C	SNP	1|1	1|1	1|1	0|0	1|1	1|1	exonic
smut_2965	664625	664625	C	A	SNP	1|1	0|0	0|1	0|0	0|0	0|0	exonic
smut_2965	664685	664685	T	G	SNP	0|0	0|1	0|0	1|1	1|1	0|0	exonic
smut_2965	664707	664707	A	G	SNP	0|0	0|0	0|1	0|0	0|0	0|0	exonic
smut_2965	664832	664832	G	A	SNP	0|0	0|0	0|0	1|1	0|0	0|0	exonic
smut_2965	664876	664876	A	T	SNP	1|1	1|1	1|1	1|1	1|1	1|1	exonic
smut_2965	664897	664897	A	C	SNP	1|1	0|1	0|0	0|0	0|0	1|1	upstream;downstream
smut_2965	664925	664925	T	C	SNP	1|1	1|1	1|1	1|1	1|1	1|1	upstream;downstream
smut_2965	664932	664932	C	T	SNP	0|0	0|1	0|0	0|0	0|0	1|1	upstream;downstream
smut_2965	664966	664966	T	G	SNP	1|1	1|1	1|1	1|1	1|1	1|1	upstream;downstream
smut_2965	664984	664984	T	C	SNP	1|1	1|1	1|1	1|1	1|1	1|1	upstream;downstream
smut_2965	664985	664985	A	C	SNP	1|1	1|1	1|1	1|1	1|1	1|1	upstream;downstream
smut_2965	665095	665095	C	G	SNP	1|1	0|1	1|1	1|1	1|1	0|0	upstream;downstream
smut_2965	665122	665122	T	A	SNP	0|0	0|0	1|1	0|0	0|0	0|0	upstream;downstream
0|0:same as the reference; 1|1: different from the reference gene;0|1: heterozygous compared to the reference
