# Supplementary material for: The pathogenic mechanisms of Tilletia horrida as revealed by comparative and functional genomics
Source: Sci Rep. 2018 Oct 18;8:15413. doi: 10.1038/s41598-018-33752-w (PMC6194002; doi:10.1038/s41598-018-33752-w)
Supplement: Supplementary file 4 — supplementary dataset 3 [file 41598_2018_33752_MOESM4_ESM.xlsx]

## Sheet: supplementary Dataset 3
Supplementary Dataset 3 The GPCR genes in T.horrida and other fungi
GPCR	T.horrida	U.maydis	S.scitamineum	U.hordei	S.reilianum	M.lini	M.laricis-populina	R.solani	L.bicolor	P.striformis	S.commune	P.graminis	M.grisea	U.virens	T.indica	T.caries	T.controversa	T.walker
Peptide	14	13	12	11	5	10	19	6	29	19	44	15	38	13	19	19	17	17
Nucleotide-like	3	1	1	4	3	2	4	4	7	3	10	2	4	5	2	4	4	2
Melatonin	1	2	1	2	0	0	1	0	2	1	4	0	0	1	1	3	1	2
Prostanoid	1	1	1	1	3	0	4	0	4	2	10	2	5	2	7	6	5	5
Thyrotropin-releasing hormone & Secretagogue	2	0	1	1	1	2	0	1	1	0	1	0	2	3	0	2	1	0
GPR133	4	5	0	7	7	7	4	3	3	5	5	6	4	2	5	6	5	3
Calcitonin	1	0	0	0	0	0	2	0	2	1	0	0	1	0	3	1	1	2
Latrophilin	3	3	4	2	2	0	0	2	0	2	2	2	0	1	5	0	0	5
GABA-B	4	5	4	6	4	6	10	6	10	10	5	4	9	6	4	2	1	5
Cadherin EGF LAG (CELSR)	1	0	0	0	1	0	0	4	0	0	2	0	0	1	0	0	0	0
Gonadotropin-releasing hormone	1	1	1	2		2	1	1	3	1	1	5	4	0	0	6	5	1
Amine	12	6	10	9	9	8	7	4	14	9	18	7	14	7	21	14	17	24
GPR124	4	2	3	3	3	1	0	4	1	1	0	1	1	2	3	2	4	2
(Rhod)opsin	6	9	5	0	4	6	13	13	19	9	22	9	7	5	2	4	6	5
Growth hormone-releasing hormone	1	0	0	0	0	0	1	0	0	1	0	0	0	0	0	1	1	0
Vomeronasal receptors V1RL	0	0	0	0	0	0	0	0	0	0	0	0	0	0	1	1	0	2
Vomeronasal receptors V1RH	0	0	0	0	0	0	0	0	0	0	0	0	0	0	1	0	0	2
Vomeronasal receptors V1RG	1	2	0	1	0	1	8	0	2	2	0	3	2	1	0	1	1	0
Class A Orphan/other	3	2	1	3	2	7	0	3	9	4	6	4	8	1	2	6	6	1
Leukotriene B4 receptor	1	1	0	0	0	0	0	0	1	0	4	0	2	2	2	1	1	2
Vomeronasal	1	0	0	1	0	0	0	1	1	0	0	0	0	2	0	0	0	0
Olfactory	1	2	0	2	2	2	3	1	8	4	8	1	5	3	0	1	3	0
GPR64															1	1	1	0
GPR126	1	0	0	0	1	3	2	0	0	1	1	1	0	0	0	0	0	0
Gastric inhibitory peptide	1	0	0	0	0	0	1	1	0	0	2	1	0	0	0	0	0	0
Class C Other	0	0	0	0	0	0	0	0	0	0	0	0	0	0	0	1	2	0
total	67	55	44	55	47	57	80	54	116	75	145	63	106	57	79	82	82	80
